# Supplementary material for: Coherent Spin Dynamics of Electrons in CdSe Colloidal Nanoplatelets
Source: Nanomaterials (Basel). 2023 Dec 4;13(23):3077. doi: 10.3390/nano13233077 (PMC10708201; doi:10.3390/nano13233077)
Supplement: Supplementary file 1 [file nanomaterials-13-03077-s001.zip]

Archive with 1 entries (1 files):
- nanomaterials-2665835-supplementary.pdf
